# Supplementary material for: Single and Combined Effects of Phenanthrene and Silver Nanoparticles on Denitrification Processes in Coastal Marine Sediments
Source: Microorganisms. 2024 Apr 6;12(4):745. doi: 10.3390/microorganisms12040745 (PMC11051833; doi:10.3390/microorganisms12040745)
Supplement: Supplementary file 1 [file microorganisms-12-00745-s001.zip]

Archive with 1 entries (1 files):
- microorganisms-2948765-supplementary.pdf
